# Supplementary material for: Tumor-Targeted Fluorescent Proteinoid Nanocapsules Encapsulating Synergistic Drugs for Personalized Cancer Therapy
Source: Pharmaceuticals (Basel). 2021 Jul 6;14(7):648. doi: 10.3390/ph14070648 (PMC8308547; doi:10.3390/ph14070648)
Supplement: Supplementary file 1 [file pharmaceuticals-14-00648-s001.zip]

Archive with 1 entries (1 files):
- pharmaceuticals-1253946-supplementary.pdf
